# Supplementary material for: Rtt109 Prevents Hyper-Amplification of Ribosomal RNA Genes through Histone Modification in Budding Yeast
Source: PLoS Genet. 2013 Apr 4;9(4):e1003410. doi: 10.1371/journal.pgen.1003410 (PMC3616922; doi:10.1371/journal.pgen.1003410)
Supplement: Table S1 — Yeast strains and plasmids used in this study. (XLS) [file pgen.1003410.s005.xls]

## Sheet: Sheet1
Supporting Table S1. Yeast strains and plasmids used in this study
Strain	Genotypes						Reference
NOY408-1b	MAT a ade2-1 ura3-1 his3-11 trp1-1 leu2-3,112 can1-100						Nogi et al.1991
YSI101	NOY408-1b except fob1∆::LEU2						Ide et al., 2010
YSI201	NOY408-1b except rtt109∆::KanMX6						this study
YSI202	YSI101 except rtt109∆::KanMX6						this study
YSI203	YSI201 YCplac33-RTT109						this study
YSI204	YSI101 YCplac22-Gal-FOB1						this study
YSI205	YSI202 YCplac22-Gal-FOB1						this study
YSI206	NOY408-1b except hht1∆hhf1∆::LEU2 hht2∆hhf2∆::HIS3 pRS414-HHT2-HHF2 H3K56						this study
YSI207	NOY408-1b except hht1∆hhf1∆::LEU2 hht2∆hhf2∆::HIS3 pRS414-HHT2-HHF2 H3K56R						this study
YSI208	NOY408-1b except hht1∆hhf1∆::LEU2 hht2∆hhf2∆::HIS3 pRS414-HHT2-HHF2 H3K56Q						this study
YSI209	NOY408-1b except hst3∆::LEU2 hst4∆::KANMX6						this study
YSI210	NOY408-1b except sir2∆::KanMX6						this study
YSI211	YSI205 except YEplac195						this study
YSI212	YSI204 except YEplac195-RDN1						this study
YSI213	YSI205 except YEplac195-RDN1						this study
YSI214	YSI205 except YEplac195-IGS region on RDN1						this study
YSI215	YSI143 except rtt109∆::HIS3						this study
YSI216	NOY408-1b except asf1∆::KanMX						this study
YSI217	NOY408-1b except vps75∆::HIS3						this study
YSI218	YSI101 except asf1∆::KanMX						this study
YSI219	YSI101 except vps75∆::HIS3						this study
YSI143	fob1∆::LEU2 110 rDNA copies MCD1-6H10FLAG KanMX6						Ide et al., 2010
BY4741(S288c)	MATa his3Δ1 leu2Δ0 met15Δ0 ura3Δ0						Open Biosystems
1490(S288c)	BY4741 except rtt109∆::KanMX6						Open Biosystems
YSI216(S288c)	1490 except YCplac33-RTT109						this study
Plasmids
YCplac33	CEN, ARS URA3 vector						Gietz & Sugino (1988)
YCplac33-RTT109	YCplac33 RTT109 gene						this study
YCplac22	CEN, ARS, TRP1 vector						Gietz & Sugino (1988)
YCplac22-Gal-FOB1	YCplac22 GAL7 pro-FOB1						this study
YEplac195	URA3. 2µm ori vector						Gietz & Sugino (1988)
YEplac195-RDN1	YEplac195 RDN1						this study
YEplac195-IGS	YEplac195 IGS (ChrXII:458640..460824)						this study
Reference
Ide S, Miyazaki T, Maki H, Kobayashi T (2010) Abundance of ribosomal RNA gene copies maintains genome integrity. Science 327: 693-6.
Gietz RD, Sugino A (1988) New yeast-Escherichia coli shuttle vectors constructed with in vitro mutagenized yeast genes lacking
six-base pair restriction sites. Gene 74(2): 527-34.
Nogi Y., Yano R., Nomura M (1991) Synthesis of large rRNAs by RNA polymerase II in mutants of Saccharomyces cerevisiae
defective in polymerase I. Proc. Natl. Acad. Sci. 88: 3962–66.
